# Supplementary material for: Magnetic and Fluorescent Dual-Labeled Genetically Encoded Targeted Nanoparticles for Malignant Glioma Cell Tracking and Drug Delivery
Source: Pharmaceutics. 2023 Oct 4;15(10):2422. doi: 10.3390/pharmaceutics15102422 (PMC10609955; doi:10.3390/pharmaceutics15102422)
Supplement: Supplementary file 1 [file pharmaceutics-15-02422-s001.zip]

Archive with 1 entries (1 files):
- pharmaceutics-2592710-supplementary.pdf
